# Supplementary material for: Proteomic Analysis of Endothelial Activation Induced by Adult Angiostrongylus vasorum Homogenate: Insights into Vascular Remodeling and Hemostatic Imbalance
Source: Animals (Basel). 2026 Mar 15;16(6):926. doi: 10.3390/ani16060926 (PMC13023303; doi:10.3390/ani16060926)
Supplement: Supplementary file 1 [file animals-16-00926-s001.zip]

Archive with 9 entries (9 files):
- Supplmentary Figure S1.pdf
- Supplmentary Figure S2.pdf
- Supplmentary Table S1.pdf
- Supplmentary Table S2.pdf
- Supplmentary Table S3.pdf
- Supplmentary Table S4.pdf
- Supplmentary Table S5.pdf
- Supplmentary Table S6.pdf
- Supplmentary Table S7.pdf
